# Supplementary material for: Hydrogenated Amorphous Silicon-Based Nanomaterials as Alternative Electrodes to Graphite for Lithium-Ion Batteries
Source: Nanomaterials (Basel). 2022 Dec 9;12(24):4400. doi: 10.3390/nano12244400 (PMC9785924; doi:10.3390/nano12244400)
Supplement: Supplementary file 1 [file nanomaterials-12-04400-s001.zip]

Archive with 1 entries (1 files):
- nanomaterials-2058998-supplementary.pdf
